# Supplementary material for: Hypoxic Training for Judo: Practices, Perceptions and Education of Judo Athletes and Performance Staff
Source: Sports (Basel). 2026 Jul 3;14(7):277. doi: 10.3390/sports14070277 (PMC13417016; doi:10.3390/sports14070277)
Supplement: Supplementary file 1 [file sports-14-00277-s001.zip]

Archive with 1 entries (1 files):
- sports-4349966-supplementary.pdf
